# Supplementary material for: Pre-Treatment with Bromelain Prevents Intestinal Dysbiosis in Pigs with Post-Weaning Diarrhea, without Increasing Antimicrobial Resistance in Escherichia coli
Source: Animals (Basel). 2023 Oct 16;13(20):3229. doi: 10.3390/ani13203229 (PMC10603644; doi:10.3390/ani13203229)
Supplement: Supplementary file 1 [file animals-13-03229-s001.zip]

Archive with 1 entries (1 files):
- animals-2543558-supplementary.pdf
